# Supplementary material for: Rapid LC-MS/MS Evaluation of Collagen and Elastin Crosslinks in Human and Mouse Lung Tissue with a Novel Bioanalytical Surrogate Matrix Approach
Source: Int J Mol Sci. 2024 Dec 4;25(23):13026. doi: 10.3390/ijms252313026 (PMC11641751; doi:10.3390/ijms252313026)
Supplement: Supplementary file 1 [file ijms-25-13026-s001.zip]

Archive with 1 entries (1 files):
- ijms-3288075-supplementary.pdf
